# Supplementary material for: Objective Assessment of Acute Pain in Foals Using a Facial Expression-Based Pain Scale
Source: Animals (Basel). 2020 Sep 10;10(9):1610. doi: 10.3390/ani10091610 (PMC7552134; doi:10.3390/ani10091610)
Supplement: Supplementary file 1 [file animals-10-01610-s001.zip]

Archive with 7 entries (7 files):
- supplementary material 7 pain scores older foals Observer 3.pdf
- supplementary material 1 animal details.pdf
- supplementary material 2 pain scores neonatal foals Observer 1.pdf
- supplementary material 3 pain scores neonatal foals Observer 2.pdf
- supplementary material 4 pain scores neonatal foals Observer 3.pdf
- supplementary material 5 pain scores older foals Observer 1.pdf
- supplementary material 6 pain scores older foals Observer 2.pdf
